# Supplementary material for: Acute myeloid leukemia maturation lineage influences residual disease and relapse following differentiation therapy
Source: Nat Commun. 2021 Nov 11;12:6546. doi: 10.1038/s41467-021-26849-w (PMC8586014; doi:10.1038/s41467-021-26849-w)
Supplement: Supplementary file 3 — Source Data [file 41467_2021_26849_MOESM3_ESM.xlsx]

## Sheet: Figure 1c
Figure 1c		Survival curve data
		mouse	day	UT	Dox
		1	20	1
		2	20	1
		3	20	1
		3315	55		1
		3341	62		1
		3158	48		1
		3589	87		1
		3327	182		0
		3302	172		1
		3324	48		1
		3568	112		1
		3592	113		1
		3591	82		1
		3440	92		1
		8	98		1
		10	98		1
		3584	80		1

## Sheet: Figure 1d
Figure 1d		anti-PU.1, anti-tubulin

## Sheet: Figure 7c
Figure 7c		Survival curve data
		Mouse	Days	sgCON	GATA1	XBP1
		SN57 27	55	1
		SN55 23	49	1
		SN55 21	74	1
		SN55 20	182	0
		SN55 22	113	1
		SN57 25	182	0
		SN57 29	182	0
		SN55.2 2	47	1
		SN55.2 3	182	0
		SN55.2 4	182	0
		SN57 28	182	0
		sn55.2 1	128	1
		SN57 30	182	0
		SN64 11	42	1
		SN64 16	41	1
		SN64 14	42	1
		SN64 15	42	1
		SN64 4379	45	1
		SN64 4396	42	1
		SN64 4446	42	1
		SN64 4458	67	1
		SN55 27	45		1
		SN55 25	182		0
		SN55 26	182		0
		SN55 28	182		0
		SN55 30	182		0
		SN57 31	136		1
		SN57 32	182		0
		SN57 33	182		0
		SN55 6	182		0
		SN55 15	70		1
		SN55 16	182		0
		SN55 17	182		0
		SN55 18	157		1
		SN55 19	182		0
		SN64 4424	63		1
		SN64 4425	107		1
		SN64 4428	182		0
		SN64 4394	182		0
		SN55.2 43	182			0
		SN55.2 44	63			1
		SN55.2 45	182			0
		SN55.2 46	182			0
		SN55.2 47	182			0
		SN55.2 48	182			0
		SN67 4454	182			0
		SN67 4457	182			0
		SN67 3	182			0
		SN67 4	182			0
		SN67 5	182			0
		SN67 6	182			0

## Sheet: Supp Figure 1e
Supp Figure 1e		Survival curve data
		Days	2906	3315	3502
		4	1
		5	1
		8	1	1
		15		1
		15		1
		64			1
		64			1
